# Supplementary material for: The Methylation of the p53 Targets the Genes MIR-203, MIR-129-2, MIR-34A and MIR-34B/C in the Tumor Tissue of Diffuse Large B-Cell Lymphoma
Source: Genes (Basel). 2022 Aug 7;13(8):1401. doi: 10.3390/genes13081401 (PMC9408007; doi:10.3390/genes13081401)
Supplement: Supplementary file 1 [file genes-13-01401-s001.zip]

Archive with 2 entries (1 files):
- genes-1823162-supplementary/
- genes-1823162-supplementary/Suppl S1 Data clinical and methylation.xls
