# Supplementary material for: The Methylation of the p53 Targets the Genes MIR-203, MIR-129-2, MIR-34A and MIR-34B/C in the Tumor Tissue of Diffuse Large B-Cell Lymphoma
Source: Genes (Basel). 2022 Aug 7;13(8):1401. doi: 10.3390/genes13081401 (PMC9408007; doi:10.3390/genes13081401)
Supplement: Supplementary file 1 [file genes-13-01401-s001.zip › genes-1823162-supplementary/Suppl S1 Data clinical and methylation.xls]

## Sheet: SHEET
№	Age (yrs.)	Sex	Stage Ann Arbor	IPI score	ECOG score	B symptoms	LDH (IU/L)	Spleen involvement	Bone marrow involvement	DLBCL subtype	Ki67 (%)	MIR-34B/C	MIR-34A	MIR-203	MIR-129-2
1	35	M	IV	2	1	Yes	318	No	Yes	_	_	UM	UM	UM	UM
2	29	M	IV	3	3	Yes	635	No	Yes	_	80	Met	UM	Met	Met
3	75	M	IV	4	3	Yes	1600	No	No	_	_	Met	Met	Met	UM
4	59	M	IV	3	1	Yes	501	Yes	No	GCB-like	50	Met	Met	Met	UM							более
5	64	F	IV	3	1	No	506	No	No	GCB-like	14	Met	Met	UM	Met							более
6	52	M	II	0	1	Yes	334	No	No	Non-GCB-like	98	Met	UM	Met	Met							более
7	48	F	III	1	1	No	215	No	No	GCB-like	_	Met	UM	Met	Met
8	28	F	IV	3	2	No	348	No	Yes	_	8	Met	Met	UM	UM							более
9	25	M	III	3	3	Yes	1164	No	No	GCB-like	100	Met	Met	Met	Met
10	34	M	IV	2	1	Yes	386	No	No	_	8	Met	UM	Met	Met							более
11	78	F	IV	4	3	Yes	653	Yes	Yes	GCB-like	3	UM	Met	UM	UM
12	61	M	IV	3	3	No	152	No	No	_	_	UM	UM	Met	UM							более
13	60	F	IV	2	1	Yes	727	No	No	GCB-like	20	UM	UM	UM	Met
14	54	M	III	2	1	Yes	912	Yes	No	GCB-like	80	Met	UM	Met	UM							более
15	49	F	IV	2	1	Yes	543	Yes	No	Non-GCB-like	78	Met	UM	UM	Met							более
16	68	F	IV	3	1	Yes	785	No	Yes	Non-GCB-like	_	UM	UM	Met	UM							более
17	65	M	IV	2	1	No	414	No	No	Non-GCB-like	80	Met	UM	UM	UM
18	46	M	IV	2	1	Yes	741	Yes	Yes	_	35	Met	UM	UM	Met
19	56	M	IV	4	3	Yes	1021	No	No	Non-GCB-like	80	UM	UM	Met	Met
20	54	F	IV	3	1	Yes	609	No	No	Non-GCB-like	12	Met	UM	UM	UM							более
21	66	F	III	3	1	No	650	Yes	No	Non-GCB-like	55	Met	UM	Met	Met							более
22	30	M	IV	3	2	Yes	1155	Yes	Yes	Non-GCB-like	38	Met	Met	Met	Met
23	63	M	IV	2	1	Yes	1405	No	Yes	Non-GCB-like	25	UM	UM	Met	UM
24	66	F	IV	4	1	Yes	534	No	No	GCB-like	90	Met	Met	Met	Met							более
25	72	F	II	2	1	Yes	687	No	No	GCB-like	60	Met	Met	Met	Met							более
26	34	M	IV	3	2	Yes	411	No	No	_	8	UM	Met	Met	Met
27	33	F	IV	3	1	Yes	560	No	No	Non-GCB-like	25	UM	UM	UM	UM
28	66	F	III	3	1	No	650	Yes	No	GCB-like	55	Met	Met	Met	Met							более
29	72	M	IV	3	1	No	1364	Yes	Yes	Non-GCB-like	18	Met	UM	Met	Met
30	73	F	IV	4	2	No	671	No	No	Non-GCB-like	90	Met	Met	UM	Met
31	49	F	IV	2	2	Yes	336	No	No	Non-GCB-like	90	UM	UM	Met	Met							более
32	55	F	IV	3	1	Yes	708	No	No	Non-GCB-like	_	Met	UM	Met	Met							более
33	44	M	IV	2	1	Yes	372	No	No	Non-GCB-like	25	UM	UM	Met	Met							более
34	27	M	III	2	2	Yes	395	Yes	No	GCB-like	75	UM	UM	Met	Met
35	66	F	III	3	1	Yes	2500	No	No	GCB-like	38	Met	UM	Met	UM
36	54	F	IV	2	1	No	192	No	No	Non-GCB-like	18	UM	UM	UM	UM							более
37	29	M	IV	2	3	No	300	No	No	GCB-like	85	UM	UM	Met	UM
38	63	M	IV	4	2	Yes	803	Yes	Yes	Non-GCB-like	45	Met	Met	Met	Met							более
39	63	M	IV	4	3	No	1890	Yes	No	Non-GCB-like	80	Met	UM	Met	Met
40	76	F	IV	2	1	No	325	No	No	Non-GCB-like	85	Met	UM	Met	Met							более
41	62	M	IV	4	3	Yes	302	No	Yes	Non-GCB-like	90	Met	Met	Met	UM
42	70	F	III	4	3	Yes	773	No	No	GCB-like	70	Met	UM	UM	Met							более
43	72	M	IV	3	1	Yes	708	No	No	Non-GCB-like	40	Met	Met	UM	UM
44	26	M	IV	3	2	Yes	482	Yes	No	_	80	Met	UM	Met	Met
45	25	M	IV	3	1	Yes	1165	No	No	_	100	Met	Met	Met	Met
46	70	F	IV	4	2	No	382	No	No	_	10	UM	UM	UM	Met							более
47	92	F	III	2	1	No	268	No	No	_	8	Met	UM	Met	Met
48	39	M	IV	1	1	No	102	No	Yes	Non-GCB-like	75	Met	UM	Met	Met							более
49	53	F	II	1	1	Yes	453	Yes	No	Non-GCB-like	72	Met	UM	Met	Met							более
50	41	M	I	0	1	No	396	Yes	No	_	68	Met	Met	Met	Met							более
51	66	F	IV	2	1	Yes	164	Yes	Yes	Non-GCB-like	5	UM	UM	UM	Met							более
52	75	M	IV	3	1	No	450	No	No	GCB-like	48	Met	Met	Met	Met
53	54	F	III	2	1	Yes	455	Yes	No	GCB-like	30	Met	UM	UM	UM							более
54	55	F	IV	2	1	No	540	No	Yes	Non-GCB-like	95	UM	UM	UM	UM							более
55	58	F	IV	2	3	No	220	No	Yes	Non-GCB-like	80	Met	UM	Met	Met							более
56	57	F	IV	2	2	No	405	No	No	Non-GCB-like	40	UM	UM	Met	Met
57	40	F	IV	3	3	No	409	No	No	Non-GCB-like	_	UM	UM	Met	UM							более
58	61	F	IV	3	3	No	308	No	No	Non-GCB-like	_	UM	UM	Met	Met							более
59	53	F	IV	3	3	Yes	803	Yes	No	_	12	UM	UM	UM	Met
60	59	F	III	2	2	Yes	406	No	No	_	_	UM	UM	Met	Met							более
61	44	M	IV	3	3	Yes	477	No	No	_	_	Met	Met	Met	Met							более
62	37	F	IV	3	3	Yes	295	No	No	Non-GCB-like	_	Met	UM	Met	Met
63	27	M	IV	3	3	No	406	Yes	Yes	Non-GCB-like	_	Met	UM	Met	Met
64	34	M	IV	4	4	Yes	628	No	No	Non-GCB-like	_	UM	UM	UM	UM
65	54	M	IV	3	3	No	451	No	Yes	GCB-like	_	UM	UM	UM	UM							более
66	57	F	II	2	3	No	349	No	No	Non-GCB-like	_	Met	UM	Met	Met							более
67	52	M	IV	4	2	Yes	1441	Yes	No	Non-GCB-like	100	Met	UM	UM	Met
68	78	F	IV	4	3	No	426	No	No	_	50	Met	UM	Met	Met							более
69	54	M	IV	4	3	Yes	2719	No	No	_	_	UM	UM	Met	Met
70	49	F	IV	4	3	No	782	Yes	No	_	_	UM	UM	UM	UM
71	55	M	IV	3	2	No	753	No	No	Non-GCB-like	_	UM	Met	UM	UM
72	30	F	IV	2	4	No	286	No	No	GCB-like	_	Met	UM	Met	Met							более
73	80	M	IV	4	3	No	588	No	No	GCB-like	98	UM	UM	UM	Met
